# Supplementary material for: Comparative (Bio)monitoring of Airborne PAHs Using Mosses and Filters
Source: Molecules. 2025 Oct 7;30(19):4009. doi: 10.3390/molecules30194009 (PMC12526000; doi:10.3390/molecules30194009)
Supplement: Supplementary file 1 [file molecules-30-04009-s001.zip]

Archive with 1 entries (1 files):
- molecules-3874529-supplementary.pdf
